# Supplementary material for: Prominin-1 (CD133) Defines Both Stem and Non-Stem Cell Populations in CNS Development and Gliomas
Source: PLoS One. 2014 Sep 3;9(9):e106694. doi: 10.1371/journal.pone.0106694 (PMC4153667; doi:10.1371/journal.pone.0106694)
Supplement: Table S1 — Probe values of Prom1 expression in the GBM PDCLs. (XLSX) [file pone.0106694.s007.xlsx]

## Sheet: Sheet1
Description	BT112	BT131	BT139	BT145	BT147	BT159	BT164	BT168	BT172	BT179	BT181	BT182	BT187	BT188	BT189	BT216	BT224	BT228	BT231	BT232	BT239	BT248
prominin 1, PROM1, 204304_s_at	6780.32	239.948	3366.67	22.6194	1630.8	159.834	8743.86	587.721	17.4865	63.8831	167.863	35.0246	781.33	26.4509	13.5023	777.882	50.9352	3659.53	16.6203	110.741	28.3819	741.436
